# Supplementary material for: A Remarkable Selectivity Observed in Hetero-Diels–Alder Reactions of Levoglucosenone (LGO) with Thiochalcones: An Experimental and Computational Study
Source: Molecules. 2025 Sep 17;30(18):3783. doi: 10.3390/molecules30183783 (PMC12472878; doi:10.3390/molecules30183783)
Supplement: Supplementary file 1 [file molecules-30-03783-s001.zip]

Archive with 1 entries (1 files):
- molecules-3837022-supplementary.pdf
